# Supplementary material for: The Association Between Cytomegalovirus Infection and Kidney Damage in the Liver Transplant Setting
Source: Viruses. 2024 Nov 26;16(12):1830. doi: 10.3390/v16121830 (PMC11680441; doi:10.3390/v16121830)
Supplement: Supplementary file 1 [file viruses-16-01830-s001.zip]

Archive with 1 entries (1 files):
- viruses-3264718-supplementary.pdf
